# Supplementary material for: Chronic cadmium exposure decreases the dependency of MCF7 breast cancer cells on ERα
Source: Sci Rep. 2019 Aug 20;9:12135. doi: 10.1038/s41598-019-46912-3 (PMC6702212; doi:10.1038/s41598-019-46912-3)
Supplement: Supplementary file 2 — Table S1A [file 41598_2019_46912_MOESM2_ESM.xlsx]

## Sheet: Sheet1
Table S1A. Top 50 Under-expressed Genes
Gene	logFC	logCPM	PValue
LRRC49	-3.11147	4.17324	3.00019e-07
TNFRSF19	-2.84821	3.94372	2.41956e-15
FRAS1	-2.75211	4.69257	6.91637e-12
ANXA3	-2.67962	3.6752	1.087e-47
FKBP10	-2.54723	5.53996	0.000148998
AKR1C2	-2.40387	3.3269	0.0120092
CEMIP	-2.28551	3.15293	0.000505625
CRABP1	-2.27757	5.26001	6.63919e-43
TP63	-2.26994	4.11215	0.00805829
AREG	-2.20635	5.7239	5.61462e-06
NDRG1	-2.16885	5.47906	2.00772e-07
SERPINA3	-2.16632	7.15744	0.000893318
SMOC2	-2.092	2.22672	1.72925e-12
TRPV3	-2.08746	3.48751	3.34309e-28
WLS	-2.08418	4.44822	9.88717e-61
SH3TC1	-1.99842	2.79558	1.21312e-05
COL5A1	-1.94534	3.90698	2.40494e-44
SERPINA1	-1.9268	3.05013	0.0010427
TGM1	-1.91862	2.02105	0.00307732
HMCN1	-1.89098	4.33391	2.23312e-12
FOLR1	-1.88156	1.65686	0.000328483
BST2	-1.87366	4.8704	5.5136e-51
SOCS2	-1.85151	2.60135	3.11954e-07
PPFIA4	-1.81153	2.87372	0.00035461
ADM	-1.77908	3.07386	0.00173891
IGFBP5	-1.77139	6.04449	0.0321005
FLJ46906	-1.74962	1.65551	0.00728502
MPPED2	-1.73353	3.15388	0.000191867
PVRL3	-1.72541	3.00333	0.0335989
FOS	-1.70485	3.375	0.00095689
TXNIP	-1.69882	8.31484	0.00563728
AFAP1L2	-1.6854	2.90827	3.58715e-22
COL12A1	-1.67548	4.14215	8.58409e-13
RORC	-1.66436	3.5738	3.31568e-12
MSMB	-1.66348	2.43805	2.00787e-10
KCNE4	-1.65663	5.62207	0.0312446
KNDC1	-1.65499	2.95956	0.0112483
SLC16A9	-1.59746	2.29952	2.75176e-09
GALNT12	-1.59653	4.27467	4.4141e-13
ANTXR1	-1.59238	4.06103	2.55556e-08
EGR1	-1.58769	5.1229	1.32762e-05
LOC653602	-1.5814	2.11621	2.53887e-09
SATB1	-1.57696	2.39021	9.85561e-05
LEPR	-1.56594	1.65593	1.50931e-12
FAM84A	-1.55742	6.23974	2.32765e-14
CGNL1	-1.55605	3.56593	3.45767e-06
ADORA1	-1.54706	3.30934	3.10255e-15
MARK1	-1.54314	1.60816	0.000480821
ENTPD8	-1.541	2.27615	0.000117028
LSM14A	-1.5283	2.28849	0.00822213
