# Supplementary material for: Chronic cadmium exposure decreases the dependency of MCF7 breast cancer cells on ERα
Source: Sci Rep. 2019 Aug 20;9:12135. doi: 10.1038/s41598-019-46912-3 (PMC6702212; doi:10.1038/s41598-019-46912-3)
Supplement: Supplementary file 3 — Table S1B [file 41598_2019_46912_MOESM3_ESM.xlsx]

## Sheet: Sheet1
Table S1B. Top 50 Over-expressed genes
Gene	logFC	logCPM	PValue
PXMP4	2.57788	3.92244	3.56459e-23
P2RY6	2.23802	3.99621	2.0315e-07
CSTA	2.13208	6.32686	0.00149653
ATP6V0E2	1.93311	4.81331	1.97954e-72
RFTN1	1.71891	3.23927	4.56829e-20
"SEPT6"	1.71673	2.17078	4.48202e-13
HPDL	1.64458	2.59436	6.51795e-10
MMP16	1.62449	5.62359	0.0478873
PRRG1	1.58901	1.51802	1.29083e-10
MAOB	1.55231	5.9324	0.0116706
ATP6V0A4	1.54114	4.11796	3.18488e-07
PCDH19	1.53964	3.54699	3.12541e-07
ANKRD30A	1.47959	3.66935	1.70682e-08
POF1B	1.46746	3.99491	4.10224e-46
OTOGL	1.37354	2.62614	6.48168e-14
TP53I13	1.37158	3.20876	1.66361e-14
ZNF711	1.36804	2.74849	7.73396e-12
EFS	1.36083	1.23435	9.81237e-11
MAP7D3	1.33758	3.08913	7.86367e-23
NTN4	1.31484	3.80391	1.12607e-10
CT45A10	1.26055	3.3458	2.14118e-08
BRINP3	1.20865	6.23872	4.96947e-40
PCLO	1.1942	1.52548	3.46895e-11
SH3BGRL	1.19271	5.98537	3.44172e-43
IFI35	1.17665	3.10299	0.000340775
PLA2G16	1.17232	4.7019	2.34716e-13
SOWAHA	1.16502	2.04913	0.000953214
CGREF1	1.16059	2.08607	2.73615e-09
KCNJ3	1.15643	3.30453	5.69494e-12
NMU	1.14587	2.32419	0.0106234
PRKCA	1.14364	4.41803	2.45646e-19
TBKBP1	1.12283	1.87663	0.00184209
ABHD15	1.11913	4.01592	0.00101927
TUBA4A	1.1165	2.48465	4.11186e-13
DHRS2	1.10635	6.11353	1.91634e-08
KLHL13	1.10193	2.27083	3.87859e-16
TAF9B	1.10173	5.46334	6.66321e-30
FGF12	1.09312	3.38988	6.87141e-05
HTATSF1P2	1.07312	2.88095	6.49877e-06
DMXL2	1.06102	6.10347	1.02028e-24
PDZD4	1.04813	2.99868	1.75938e-23
GSTM3	1.03487	4.83002	6.0208e-16
FAM184A	1.02912	2.14509	9.66469e-10
LOC101927746	1.02901	2.38398	8.27638e-06
ANKRD34B	1.02744	3.05499	5.72073e-08
COX7B	1.02392	7.12822	2.75951e-26
APOOL	1.00166	4.20675	2.5819e-17
ITGA6	0.993662	2.83957	0.000195007
EDA2R	0.985394	2.43112	0.00785343
ABCD1	0.974244	4.85532	4.38182e-09
