# Supplementary material for: Chronic cadmium exposure decreases the dependency of MCF7 breast cancer cells on ERα
Source: Sci Rep. 2019 Aug 20;9:12135. doi: 10.1038/s41598-019-46912-3 (PMC6702212; doi:10.1038/s41598-019-46912-3)
Supplement: Supplementary file 4 — Table S2A [file 41598_2019_46912_MOESM4_ESM.xlsx]

## Sheet: Sheet1
Table 2A: Differentially expressed ERE genes (FDR < 0.001)
MCF7vsMCF7-ICI	Cd7vsCd7-ICI	Cd12vsCd12-ICI	DE in all
ABAT	ABAT	ABAT	ABAT
ABCA3	ABCA3	ABCA3	ABCA3
ABCC5	ABCC5	ABCC5	ABCC5
ACOX2	ACOX2	ACOX2	ACOX2
ADAMTS9	ADAMTS9	ADCY9	ADCY9
ADCY9	ADCY9	ADORA1	ADORA1
ADORA1	ADORA1	AHSA1	AHSA1
AHSA1	AHSA1	ALDOC	AMD1
AMD1	AMD1	AMD1	AMFR
AMFR	AMFR	AMFR	ANAPC1
ANAPC1	ANAPC1	ANAPC1	ANK3
ANK3	ANK3	ANK3	ANXA9
ANXA9	ANXA9	ANXA9	APPBP2
APPBP2	AP4B1	APPBP2	APPL2
APPL2	APPBP2	APPL2	ASB13
ARL3	APPL2	ASB13	ATP11A
ASB13	ARL3	ASCL2	ATP9A
ATP11A	ASB13	ATP11A	B4GALT1
ATP9A	ATP11A	ATP9A	BAMBI
B4GALT1	ATP9A	B4GALT1	BCAS1
BAMBI	B4GALT1	BAMBI	BCAS3
BCAS1	BAMBI	BCAS1	C14orf132
BCAS3	BCAS1	BCAS3	C1orf115
C14orf132	BCAS3	C14orf132	C1orf56
C1orf115	BMP7	C1orf115	C6orf141
C1orf56	C14orf132	C1orf56	CA12
C20orf24	C1orf115	C6orf141	CAB39L
C6orf141	C1orf56	CA12	CCNG2
C9orf3	C20orf24	CAB39L	CDC6
CA12	C6orf141	CCNG2	CELSR2
CAB39L	CA12	CDC6	CISH
CCNG2	CAB39L	CELSR2	CMSS1
CDC6	CCNG2	CISH	COBL
CELSR2	CDC6	CMSS1	CRABP2
CISH	CELSR2	COBL	CTSD
CMSS1	CISH	CRABP2	CXCL12
COBL	CMSS1	CTSD	CXXC5
CRABP2	COBL	CXCL12	CYCS
CTSD	CRABP2	CXXC5	DHCR7
CXCL12	CRISPLD2	CYCS	DHRS2
CXXC5	CTSD	DHCR7	DNAJC1
CYCS	CXCL12	DHRS2	EGR3
DHCR7	CXXC5	DNAJC1	EIF2B3
DHRS2	CYCS	EGR3	ELF3
DNAJC1	DHCR7	EIF2B3	ELOVL2
EGR3	DHRS2	ELF3	EPHA3
EIF2B3	DNAJC1	ELOVL2	EPS15L1
ELF3	EGR3	EPHA3	ERBB4
ELOVL2	EIF2B3	EPS15L1	FDFT1
EPHA3	ELF3	ERBB4	FOS
EPS15L1	ELOVL2	FDFT1	FOSL2
ERBB4	EPHA3	FHL1	FOXA1
FDFT1	EPS15L1	FOS	FOXC1
FHL1	ERBB4	FOSL2	GATA3
FOS	FDFT1	FOXA1	GREB1
FOSL2	FOS	FOXC1	HERC6
FOXA1	FOSL2	G6PD	HILPDA
FOXC1	FOXA1	GATA3	HOXC13
G6PD	FOXC1	GREB1	HSH2D
GATA3	GATA3	HERC6	HSPB8
GREB1	GINS3	HILPDA	IGFBP4
HERC6	GREB1	HMCN1	IGSF3
HILPDA	HERC6	HOXC13	ITGA2
HOXC13	HILPDA	HSH2D	KCNK6
HSH2D	HOXC13	HSPB8	KCNMA1
HSPB8	HSH2D	ID1	LRRC49
IGFBP4	HSPB8	IGFBP4	LYPD6
IGSF3	IGFBP4	IGSF3	MGP
ITGA2	IGSF3	ITGA2	MME
JAK1	IL6ST	KCNG1	MMP16
KCNG1	ITGA2	KCNK6	MTSS1
KCNK6	JAK1	KCNMA1	MYB
KCNMA1	KCNK6	LRRC49	MYBL1
LRRC49	KCNMA1	LRRFIP2	MYC
LYPD6	LRRC49	LYPD6	NBPF1
MGP	LRRFIP2	MGP	NBPF4
MLPH	LYPD6	MKNK2	NEIL2
MME	MGP	MME	NOP16
MMP16	MKNK2	MMP16	NR5A2
MTSS1	MLPH	MTSS1	NRIP1
MYB	MME	MYB	OGFOD1
MYBL1	MMP16	MYBL1	OLFM1
MYC	MTMR3	MYC	OSGIN1
NBPF1	MTSS1	NBPF1	PDLIM3
NBPF4	MYB	NBPF4	PGR
NCOA3	MYBL1	NDRG1	PHB2
NDRG1	MYC	NEIL2	PLEKHF2
NEIL2	NBPF1	NOP16	PLK2
NOP16	NBPF4	NR5A2	PPM1E
NR3C1	NCOA3	NRIP1	PRDM6
NR5A2	NEIL2	OGFOD1	PRSS23
NRIP1	NOP16	OLFM1	PTP4A1
OGFOD1	NR3C1	OSGIN1	PUS1
OLFM1	NR5A2	PDLIM3	RAB31
OSGIN1	NRIP1	PEX11A	RAPGEFL1
PDLIM3	OGFOD1	PGR	RARA
PEX11A	OLFM1	PHB2	RBBP8
PGR	OSGIN1	PKIA	RBM24
PHB2	PDLIM3	PLEKHF2	RCL1
PKIA	PGR	PLK2	RET
PLEKHF2	PHB2	PPM1E	RIMS4
PLK2	PLEKHF2	PPP1R15B	RNF32
PPM1E	PLK2	PRDM6	RPS21
PRDM6	PPM1E	PRSS23	SALL4
PRSS23	PRDM6	PTP4A1	SEPP1
PSMA3	PRSS23	PUS1	SERPINA3
PTGES	PSMA3	RAB30	SIAH2
PTP4A1	PTGES	RAB31	SLC12A2
PUS1	PTP4A1	RAPGEFL1	SLC19A2
RAB31	PTPN21	RARA	SLC26A2
RAPGEFL1	PUS1	RBBP8	SLC2A1
RARA	RAB30	RBM24	SLC7A5
RBBP8	RAB31	RCL1	SLC9A3R1
RBM24	RAPGEFL1	RET	SNRPA1
RCL1	RARA	RIMS4	SNX24
RET	RBBP8	RNF32	SSR3
RIMS4	RBM24	RPS21	STC2
RNF32	RCL1	SALL4	SUSD3
RPS21	RET	SEPP1	SYTL2
SALL4	RIMS4	SERPINA3	TFAP2C
SEPP1	RNF32	SIAH2	TGIF2
SERPINA3	RPS21	SLC12A2	THBS1
SIAH2	SALL4	SLC19A2	THSD4
SLC12A2	SEPP1	SLC24A3	TMEM106C
SLC19A2	SERPINA3	SLC26A2	TMEM2
SLC22A5	SIAH2	SLC2A1	TMPRSS3
SLC26A2	SLC12A2	SLC7A5	TPD52L1
SLC2A1	SLC16A6	SLC9A3R1	TSKU
SLC7A5	SLC19A2	SNRPA1	UBE2T
SLC9A3R1	SLC22A5	SNX24	UCK2
SNRPA1	SLC26A2	SOCS3	UNC5C
SNX24	SLC2A1	SSR3	VEPH1
SPG21	SLC38A1	STC2	WDR75
SSR3	SLC7A5	SUSD3	WDR77
STC2	SLC9A3R1	SYBU	WWOX
SUSD3	SNRPA1	SYTL2	YPEL3
SYBU	SNX24	TFAP2C	ZNF217
SYTL2	SPG21	TGIF2	ZNF703
TFAP2C	SSR3	THBS1
TGFBI	STC2	THSD4
TGIF2	SUSD3	TMED8
THBS1	SYTL2	TMEM106C
THSD4	TFAP2C	TMEM2
TMEM106C	TGFBI	TMPRSS3
TMEM2	TGIF2	TPD52L1
TMPRSS3	THBS1	TSKU
TPD52L1	THSD4	UBE2T
TSKU	TMEM106C	UCK2
UBE2T	TMEM2	UNC5C
UCK2	TMPRSS3	VEPH1
UNC5C	TPD52L1	VMP1
VEPH1	TSKU	VPS13C
WDR75	UBE2T	WDR75
WDR77	UCK2	WDR77
WWOX	UNC5C	WWOX
YPEL3	VEPH1	YPEL3
ZNF217	VPS13C	ZNF217
ZNF703	WDR75	ZNF703
	WDR77
	WWOX
	YPEL3
	ZNF217
	ZNF703
