# Supplementary material for: Chronic cadmium exposure decreases the dependency of MCF7 breast cancer cells on ERα
Source: Sci Rep. 2019 Aug 20;9:12135. doi: 10.1038/s41598-019-46912-3 (PMC6702212; doi:10.1038/s41598-019-46912-3)
Supplement: Supplementary file 5 — Table S2B [file 41598_2019_46912_MOESM5_ESM.xlsx]

## Sheet: Sheet1
Table S2B: Differentially expressed Estrogen Receptor Responsive (ERR) genes (FDR < 0.001)
MCF7vsMCF7-ICI	Cd7vsCd7-ICI	Cd12vsCd12-ICI	DE in all
A4GALT	A4GALT	A4GALT	A4GALT
ABCA7	ABCA2	ABCA7	ABCA7
ABCC3	ABCA7	ABCC3	ABCC3
ABCE1	ABCC3	ABCE1	ABCE1
ABCF2	ABCD4	ABCF2	ABCF2
ABCG1	ABCE1	ABCG2	ABCG2
ABCG2	ABCF2	ABHD2	ADCY1
ACAT1	ABCG1	ADCY1	ADCY3
ACTG1	ABCG2	ADCY3	ADD1
ADCY1	ACAT1	ADD1	ADM2
ADCY3	ACTG1	ADM2	ADPRHL1
ADD1	ADCY1	ADPRHL1	ADSL
ADM2	ADCY3	ADSL	AGPAT2
ADPRHL1	ADD1	AGPAT2	AGPAT5
ADSL	ADM2	AGPAT5	AGR2
AGPAT2	ADPRHL1	AGR2	AHCY
AGPAT5	ADRA2C	AHCY	AIM1
AGR2	ADSL	AIM1	AIMP2
AHCY	AGPAT2	AIMP2	AKAP1
AHRR	AGPAT5	AKAP1	AKAP5
AIM1	AGR2	AKAP5	ALKBH2
AIMP2	AHCY	ALKBH2	AMZ1
AKAP1	AHRR	AMZ1	ANAPC7
AKAP5	AIM1	ANAPC7	ARHGAP12
ALKBH2	AIMP2	ANXA5	ARHGAP18
AMPD2	AKAP1	ARG2	ARHGEF16
AMZ1	AKAP5	ARHGAP12	ARHGEF37
ANAPC7	ALKBH2	ARHGAP18	ARNT
AP5B1	AMPD2	ARHGEF16	ARNT2
ARHGAP12	AMZ1	ARHGEF37	ASPH
ARHGAP18	ANAPC7	ARL6IP5	ATAD1
ARHGAP32	AP5B1	ARMC10	ATAD2
ARHGEF16	ARG2	ARNT	ATG2A
ARHGEF37	ARHGAP12	ARNT2	ATP2A2
ARNT	ARHGAP18	ASPH	ATP6V0A4
ARNT2	ARHGAP32	ATAD1	ATP8B2
ASPH	ARHGAP4	ATAD2	BCAR3
ATAD1	ARHGEF11	ATF1	BCL2
ATAD2	ARHGEF16	ATG2A	BCL2L11
ATF1	ARHGEF37	ATP2A2	BCL3
ATG2A	ARID1B	ATP2B1	BCS1L
ATP2A2	ARL6IP5	ATP6V0A4	BIK
ATP6V0A4	ARNT	ATP8B2	BRIX1
ATP8B2	ARNT2	B4GALNT3	BTF3L4
ATR	ASPH	BAG1	BTG2
BAG1	ATAD1	BCAR3	BUB3
BCAR3	ATAD2	BCL2	BYSL
BCCIP	ATG16L2	BCL2L11	C12orf66
BCL2	ATG2A	BCL3	C19orf48
BCL2L11	ATP2A2	BCS1L	C1QBP
BCL3	ATP6V0A4	BIK	C6orf165
BCS1L	ATP8B2	BMP4	CALML5
BIK	ATR	BNIP3	CAMK2G
BRIX1	B4GALNT3	BRIX1	CAP2
BTF3L4	BCAR3	BTF3L4	CCDC47
BTG1	BCCIP	BTG2	CCDC68
BTG2	BCL2	BUB3	CCDC86
BUB3	BCL2L11	BYSL	CCNA1
BYSL	BCL3	C11orf95	CCND1
C12orf66	BCS1L	C12orf66	CCNYL1
C19orf48	BIK	C19orf48	CCT2
C1QBP	BNIP3	C1orf52	CCT6A
C4orf19	BRIX1	C1QBP	CD36
C6orf165	BTF3L4	C1QL1	CDC42EP4
CALML5	BTG1	C6orf165	CDCA7
CAMK2G	BTG2	C9orf64	CDH3
CAP2	BUB3	CABLES2	CDKN1A
CASP9	BYSL	CALML5	CDV3
CBX3	C12orf66	CAMK2G	CEBPB
CCDC47	C19orf48	CAMKK2	CEBPZ
CCDC68	C1QBP	CAND1	CGN
CCDC86	C6orf165	CAP2	CHEK1
CCNA1	C7orf26	CAPN2	CHMP4C
CCND1	CABLES1	CCDC47	CHORDC1
CCNYL1	CALML5	CCDC68	CHPT1
CCT2	CAMK2G	CCDC86	CHSY1
CCT6A	CAND1	CCNA1	CLMN
CD151	CAP2	CCND1	CNKSR1
CD36	CAPN2	CCNE2	CNP
CDC42EP4	CASC5	CCNO	COA4
CDCA7	CASP8	CCNYL1	COA7
CDH3	CASP9	CCT2	COL12A1
CDKN1A	CASZ1	CCT6A	CRKL
CDV3	CBX3	CD36	CSNK1D
CEBPB	CCDC47	CDC42EP4	CSRP1
CEBPZ	CCDC68	CDCA7	CTDSP1
CGN	CCDC86	CDH24	CTDSP2
CHEK1	CCNA1	CDH3	CTNND2
CHMP4C	CCND1	CDKN1A	CTSH
CHMP5	CCNE2	CDV3	CYP1B1
CHORDC1	CCNL2	CEBPB	CYP2U1
CHPT1	CCNYL1	CEBPZ	DCAF13
CHSY1	CCT2	CGN	DDIAS
CHTF18	CCT6A	CHEK1	DDX10
CKAP4	CD36	CHKA	DDX21
CLMN	CDC42BPG	CHMP4C	DDX50
CNKSR1	CDC42EP4	CHMP5	DDX56
CNP	CDCA7	CHORDC1	DHODH
COA4	CDH3	CHPT1	DKC1
COA7	CDK10	CHST12	DNAJC10
COBLL1	CDKN1A	CHSY1	DOK4
COL12A1	CDV3	CIRH1A	DOK7
CRKL	CEBPB	CLCA2	DRAM1
CSNK1D	CEBPZ	CLCN2	DRAP1
CSRP1	CGN	CLDN3	DSCAM
CSTF3	CHEK1	CLMN	DYNLT3
CTDSP1	CHMP4C	CNDP2	E2F6
CTDSP2	CHORDC1	CNKSR1	ECE2
CTNND2	CHPT1	CNP	EFNA1
CTSH	CHST12	COA4	EHD4
CTXN1	CHSY1	COA7	EIF1AX
CYP1B1	CKAP4	COL12A1	EIF2AK1
CYP2U1	CLCN7	CPTP	EIF2S1
DBP	CLDN3	CRKL	ELOVL5
DCAF13	CLMN	CRY2	EMG1
DCP2	CNKSR1	CSNK1D	ENDOD1
DDIAS	CNP	CSRP1	EPS8L2
DDX10	COA4	CSTB	ERBB3
DDX21	COA7	CTDSP1	ERGIC1
DDX50	COBLL1	CTDSP2	ERMAP
DDX56	COL12A1	CTNND2	ERRFI1
DENND2D	CRKL	CTSH	ETF1
DHODH	CRY2	CYP1B1	ETFA
DKC1	CSNK1D	CYP2U1	EXOSC2
DLEU1	CSRP1	DCAF13	EXOSC5
DNAAF5	CSTF3	DCP2	EXOSC8
DNAJC10	CTDSP1	DDHD1	FAM111A
DOK4	CTDSP2	DDIAS	FAM20C
DOK7	CTNND2	DDX10	FAM216A
DRAM1	CTSH	DDX21	FAM46B
DRAP1	CTXN1	DDX50	FAM64A
DSCAM	CYP1B1	DDX56	FARP1
DTL	CYP27B1	DHODH	FGFRL1
DTNB	CYP2U1	DKC1	FHL2
DYNLT3	DBP	DLEU1	FZD7
E2F6	DCAF13	DNAJC10	GAB1
ECE2	DCLRE1B	DOK4	GAB2
ECSIT	DDHD1	DOK7	GALNT12
EFNA1	DDIAS	DPYSL2	GART
EGFL7	DDX10	DRAM1	GAS2L1
EHD4	DDX21	DRAP1	GATA2
EIF1AX	DDX3X	DSCAM	GDPD3
EIF2AK1	DDX50	DSTN	GEMIN5
EIF2S1	DDX56	DYNLT3	GFPT1
EIF4E	DEAF1	DYRK2	GLA
ELOVL5	DENND2D	E2F6	GNL2
EMG1	DHODH	ECE2	GNL3
EML6	DIP2A	ECSIT	GPATCH4
ENDOD1	DKC1	EFNA1	GSAP
EPB41L4A-AS1	DNAAF5	EHD4	GTF3A
EPS8L2	DNAJC10	EIF1AX	GTPBP4
ERBB3	DOK4	EIF2AK1	HBP1
ERGIC1	DOK7	EIF2S1	HEATR1
ERMAP	DONSON	EIF4E2	HMGA1
ERRFI1	DRAM1	ELF1	IARS
ETF1	DRAP1	ELOVL5	IFRD2
ETFA	DSCAM	EMG1	IGF1R
EXOSC2	DSG2	ENDOD1	IL13RA1
EXOSC5	DTL	EPB41L4A-AS1	IL1R1
EXOSC8	DTNB	EPS15	IL27RA
FAM111A	DVL3	EPS8L2	IMP4
FAM20C	DYNLT3	ERBB3	IQSEC1
FAM216A	E2F6	ERGIC1	IRS1
FAM46B	ECE2	ERMAP	ITM2C
FAM64A	EEF1E1	ERRFI1	IVNS1ABP
FARP1	EFNA1	ETF1	JUP
FEN1	EGFL7	ETFA	KCTD6
FGFRL1	EHD4	EXOSC2	KEAP1
FHL2	EIF1AX	EXOSC5	KIAA0020
FURIN	EIF2AK1	EXOSC8	KIAA0513
FZD7	EIF2S1	EZH2	KIAA1211L
GAB1	EIF4E	FADS3	KIAA1217
GAB2	EIF5	FAM111A	KIAA1522
GALNT12	ELAVL1	FAM20C	KIF12
GART	ELF1	FAM216A	KLHDC2
GAS2L1	ELOVL5	FAM46B	KYNU
GATA2	EMG1	FAM64A	LAMB2
GDPD3	EML6	FAM78A	LARS
GEMIN4	ENDOD1	FARP1	LASP1
GEMIN5	EP300	FBXO18	LGALS8
GEMIN6	EPS15	FGFRL1	LMAN1
GFPT1	EPS8L2	FHL2	LMBR1
GLA	ERBB3	FKBP5	LRP8
GNL2	ERGIC1	FNDC3A	LSG1
GNL3	ERMAP	FOXK2	LYAR
GPATCH4	ERRFI1	FRAT1	LYPD3
GSAP	ETF1	FURIN	LYSMD2
GTF3A	ETFA	FZD7	MAD2L1
GTPBP4	EXOSC2	GAB1	MAPK11
HBP1	EXOSC5	GAB2	MARS
HEATR1	EXOSC8	GALE	MB
HK1	EZH2	GALNT12	MCM2
HMGA1	FADS3	GAPDH	MCM7
HOXC10	FAM111A	GART	MEST
HPS3	FAM20C	GAS2L1	METTL1
HSF2	FAM216A	GATA2	METTL8
HSPA8	FAM46B	GATA6	MIB1
IARS	FAM64A	GCH1	MINA
IFRD2	FARP1	GDPD3	MIS12
IGF1R	FEN1	GEMIN5	MKRN1
IL13RA1	FGFRL1	GFPT1	MOCOS
IL1R1	FHL2	GLA	MORC2
IL27RA	FKBP5	GNG13	MPHOSPH10
IMP4	FRAT1	GNL2	MREG
IQGAP1	FZD7	GNL3	MRPL1
IQSEC1	GAB1	GPATCH4	MRPL12
IRF6	GAB2	GPR39	MRPL14
IRS1	GALE	GSAP	MRPL15
ITM2C	GALNT1	GTF3A	MRPL17
IVNS1ABP	GALNT12	GTPBP4	MRPL3
JMJD1C	GAPDH	HAGHL	MRPS17
JUNB	GART	HBP1	MSI2
JUP	GAS2L1	HEATR1	MTHFD2
KCTD11	GATA2	HEBP2	MTRR
KCTD6	GCH1	HECTD2	MXD4
KEAP1	GDPD3	HMGA1	MYO1B
KIAA0020	GEMIN4	HPS3	NAB2
KIAA0513	GEMIN5	HPS6	NAT10
KIAA1211L	GEMIN6	HS6ST3	NCL
KIAA1217	GFPT1	IARS	NCOA1
KIAA1522	GINS2	ICMT	NEDD4L
KIF12	GLA	ICOSLG	NFKBIA
KLHDC2	GLS	ID2	NINJ1
KYNU	GLTSCR2	IFRD2	NIP7
LAMB2	GNG13	IGF1R	NKAIN1
LARS	GNL2	IL13RA1	NLN
LASP1	GNL3	IL1R1	NME1
LGALS8	GPATCH4	IL27RA	NOL6
LMAN1	GPR39	IMP4	NOLC1
LMBR1	GSAP	INPPL1	NOP58
LRP8	GTF3A	INSIG1	NOS1AP
LRRK2	GTPBP4	IQGAP1	NPTXR
LSG1	HAGHL	IQSEC1	NT5DC1
LYAR	HBP1	IRF2BP2	NUAK1
LYPD3	HEATR1	IRS1	NUDCD1
LYSMD2	HEXIM2	ISG20	NUMA1
MAD2L1	HK1	ITM2C	NUMBL
MAGED1	HMGA1	IVNS1ABP	NUP35
MANEAL	HS6ST3	JAK2	NXT1
MAP6D1	HSF2	JMJD1C	ORMDL3
MAPK11	HSPA14	JUND	OTUD6B
MARS	HSPA8	JUP	PACS1
MB	IARS	KCTD6	PAICS
MCM10	IFRD2	KEAP1	PAK1IP1
MCM2	IGF1R	KIAA0020	PCNA
MCM3	IL13RA1	KIAA0513	PCTP
MCM4	IL1R1	KIAA1211L	PDCD11
MCM6	IL27RA	KIAA1217	PDK2
MCM7	IMP4	KIAA1522	PDSS1
MEST	INPPL1	KIF12	PERP
METTL1	IQSEC1	KIF21A	PHLDB2
METTL8	IRF6	KLF10	PIAS3
MGAT2	IRS1	KLHDC2	PIK3IP1
MIB1	ISG20L2	KLHDC8B	PIM3
MIDN	ITM2C	KREMEN1	PINK1
MINA	IVNS1ABP	KYNU	PKIB
MIS12	IWS1	LAMB1	PLBD1
MKRN1	JAK2	LAMB2	PLOD2
MOCOS	JUNB	LARP1	PLXNB2
MORC2	JUP	LARS	PMM2
MPHOSPH10	KCTD11	LASP1	PMP22
MREG	KCTD6	LDHA	PNPT1
MRPL1	KEAP1	LGALS8	PNRC1
MRPL12	KIAA0020	LHFPL2	POC1B
MRPL14	KIAA0513	LMAN1	POLD2
MRPL15	KIAA0922	LMBR1	POLR1A
MRPL16	KIAA1211L	LMNA	POLR1B
MRPL17	KIAA1217	LMO4	PPAP2C
MRPL19	KIAA1522	LRP8	PPAT
MRPL3	KIF12	LRRC45	PPFIBP2
MRPS17	KIF21A	LRRK2	PPIL1
MSI2	KLF10	LSG1	PPL
MTHFD1	KLF16	LYAR	PPM1K
MTHFD2	KLHDC2	LYPD3	PPP1R9B
MTHFSD	KLHDC8B	LYSMD2	PPP2R4
MTMR1	KLHL24	MACF1	PRIM1
MTRR	KPNA2	MAD2L1	PRKACA
MXD4	KREMEN1	MAGED1	PRKCZ
MYH14	KYNU	MAP1LC3B	PRMT5
MYH9	LAMA5	MAP7	PRSS8
MYO1B	LAMB2	MAPK11	PSMG3
NAB2	LARS	MAPK8	PTEN
NAT10	LASP1	MARS	PTPN18
NCL	LDHA	MAT2A	PTS
NCOA1	LETMD1	MB	PUS7
NCOA4	LGALS8	MCFD2	PVRL2
NCOR2	LHFPL2	MCM2	PWP1
NEDD4L	LMAN1	MCM7	PXN
NF2	LMBR1	MEST	RAB20
NFKBIA	LMNA	METTL1	RAB27B
NINJ1	LRP8	METTL8	RAB3D
NIP7	LRRC45	MFGE8	RABGGTB
NKAIN1	LSG1	MGMT	RAN
NLN	LYAR	MGRN1	RAP1GAP
NMD3	LYPD3	MIB1	RBM28
NME1	LYSMD2	MINA	RCN1
NOL6	MAD2L1	MIS12	RERG
NOLC1	MANEAL	MITF	RFX5
NOP58	MAPK11	MKRN1	RHBDF1
NOS1AP	MARK4	MNT	RHOBTB3
NOXA1	MARS	MOCOS	RHOC
NPTXR	MB	MORC2	RHPN1
NT5DC1	MCFD2	MPHOSPH10	RIPK4
NUAK1	MCM10	MREG	RNASEH1
NUDCD1	MCM2	MRPL1	RNF130
NUMA1	MCM3	MRPL12	RNF43
NUMBL	MCM4	MRPL14	RPE
NUP35	MCM6	MRPL15	RPP40
NXT1	MCM7	MRPL17	RPRM
ORMDL3	MEST	MRPL3	RRP15
OTUD6B	METTL1	MRPL32	RRS1
PACS1	METTL8	MRPS17	RSL1D1
PAICS	MGAT2	MRRF	RUVBL1
PAK1IP1	MIB1	MSH6	RXRA
PARK7	MINA	MSI2	SAP30L
PCNA	MIS12	MTFP1	SDAD1
PCTP	MKRN1	MTHFD2	SDC4
PDCD11	MOCOS	MTRR	SEH1L
PDK2	MORC2	MXD3	SEMA3B
PDK4	MPHOSPH10	MXD4	SEMA3C
PDSS1	MREG	MYO1B	SEMA3E
PERP	MRPL1	NAB2	SEMA4B
PGM1	MRPL12	NAT10	SERPINB1
PGM2	MRPL14	NBN	SFXN4
PHLDA1	MRPL15	NCAM2	SH2D4A
PHLDB2	MRPL16	NCL	SH3BP4
PIAS3	MRPL17	NCOA1	SIDT1
PIGQ	MRPL19	NCOA4	SKIV2L2
PIK3IP1	MRPL3	NCOA7	SLC17A5
PIM3	MRPS17	NEDD4L	SLC25A15
PINK1	MSH6	NF2	SLC25A24
PKIB	MSI2	NFIL3	SLC25A29
PLBD1	MTFP1	NFKBIA	SLC25A32
PLOD2	MTHFD1	NINJ1	SLC25A36
PLXNA1	MTHFD2	NIP7	SLC25A5
PLXNB2	MTHFSD	NKAIN1	SLC2A10
PMM2	MTRR	NLN	SLC39A4
PMP22	MXD3	NMD3	SLC39A8
PNN	MXD4	NME1	SLC44A2
PNPT1	MYH14	NOL6	SLC6A14
PNRC1	MYH9	NOLC1	SLC7A1
POC1B	MYO1B	NOP58	SMOX
POLD2	NAB2	NOS1AP	SNAI1
POLR1A	NAP1L4	NPLOC4	SNRPD1
POLR1B	NASP	NPTXR	SNX5
PPAP2C	NAT10	NR1D1	SORL1
PPAT	NBN	NT5DC1	SOX13
PPFIBP2	NCAM2	NUAK1	SPCS3
PPIL1	NCL	NUDCD1	SPIRE2
PPL	NCOA1	NUFIP2	SRFBP1
PPM1K	NCOA7	NUMA1	SRP19
PPP1R9B	NCOR2	NUMBL	SRP72
PPP2R4	NEDD4L	NUP35	SRPRB
PRDX6	NETO2	NXF1	SSBP3
PRIM1	NEU3	NXT1	SSH3
PRKACA	NFKBIA	ORMDL3	STARD10
PRKCZ	NIN	OTUD6B	STARD13
PRMT5	NINJ1	P4HA2	STS
PRSS8	NIP7	PACS1	SYNCRIP
PSMG3	NKAIN1	PAICS	SYT7
PTEN	NLN	PAK1IP1	SYTL5
PTPN18	NME1	PAWR	TAF1D
PTS	NOL6	PCM1	TAOK3
PTTG1IP	NOLC1	PCNA	TBC1D2B
PUS7	NOP58	PCTP	TBC1D8
PVRL2	NOS1AP	PDCD11	TCF3
PWP1	NOXA1	PDGFA	TECPR1
PXMP2	NPTXR	PDK2	TES
PXN	NT5DC1	PDSS1	TFAP4
RAB20	NUAK1	PEAK1	TFF1
RAB27B	NUDCD1	PERP	TFRC
RAB3D	NUDT15	PEX10	TGFB3
RABGGTB	NUFIP2	PFKFB3	TIMM8A
RAI14	NUMA1	PHLDB2	TIPARP
RAN	NUMBL	PIAS1	TLE1
RAP1GAP	NUP35	PIAS3	TM7SF2
RBM28	NXT1	PIGZ	TMEM138
RCN1	ORMDL3	PIK3IP1	TMEM164
REPIN1	OTUD6B	PIM3	TMEM64
RERG	P4HA2	PINK1	TMPRSS2
RFC2	PACS1	PIP5K1C	TNPO1
RFC4	PAICS	PKIB	TOP1MT
RFX5	PAK1IP1	PLBD1	TP53I11
RGS12	PARK7	PLOD2	TP53INP1
RHBDF1	PCNA	PLXNB2	TPBG
RHOBTB3	PCTP	PMM2	TRAF4
RHOC	PDCD11	PMP22	TRAFD1
RHPN1	PDK2	PNKD	TRAM2
RIPK4	PDSS1	PNN	TRERF1
RNASEH1	PDZD8	PNPT1	TRIM24
RND1	PERP	PNRC1	TRMT1
RNF130	PFKFB3	POC1B	TRNT1
RNF43	PHLDA1	POGLUT1	TSEN2
RPE	PHLDB2	POLD2	TSR1
RPL37A	PIAS3	POLR1A	TTC27
RPP40	PIGQ	POLR1B	TTF2
RPRM	PIK3IP1	POLR1C	TXNIP
RRP15	PIM3	POLR2D	U2SURP
RRS1	PINK1	PPAP2C	UBE2H
RSL1D1	PIP5K1C	PPAT	UCHL5
RUVBL1	PKIB	PPFIBP2	UGCG
RXRA	PLBD1	PPIL1	UGDH
SAP30L	PLOD2	PPL	UNC13D
SCRN3	PLXNB2	PPM1K	USP31
SCYL3	PMM2	PPP1R13B	UTP15
SDAD1	PMP22	PPP1R9B	UTP20
SDC4	PMS1	PPP2R4	VASP
SDK1	PNKD	PRIM1	VDAC2
SEH1L	PNPLA2	PRKACA	WDR12
SEMA3B	PNPT1	PRKCZ	WDR3
SEMA3C	PNRC1	PRMT5	WDR4
SEMA3E	POC1B	PRSS8	WDR5
SEMA4B	POGLUT1	PSMG3	WDR74
SERBP1	POLD2	PTEN	WNT7B
SERPINB1	POLE2	PTPN18	WWC3
SETD6	POLR1A	PTS	XBP1
SFXN4	POLR1B	PUS7	XPOT
SH2D4A	POLR2D	PVRL2	XPR1
SH3BP4	PPAP2C	PWP1	YARS
SIDT1	PPAT	PXMP2	YPEL2
SKIV2L2	PPFIBP2	PXN	YPEL5
SLC10A3	PPIL1	RAB20	YRDC
SLC12A4	PPL	RAB27B	ZDHHC7
SLC17A5	PPM1K	RAB3D	ZFP36L2
SLC25A15	PPM1M	RABGGTB	ZFYVE1
SLC25A17	PPP1R13B	RAN	ZNF146
SLC25A24	PPP1R9B	RAP1GAP	ZNF467
SLC25A29	PPP2R4	RAP2C	ZNHIT6
SLC25A3	PRDX6	RBM28
SLC25A32	PRIM1	RCN1
SLC25A36	PRKACA	RCOR1
SLC25A42	PRKCZ	RDH11
SLC25A5	PRMT5	RERG
SLC2A10	PRSS8	RFX5
SLC39A4	PSMG3	RHBDF1
SLC39A8	PTEN	RHBG
SLC44A2	PTPN18	RHOBTB3
SLC6A14	PTS	RHOC
SLC7A1	PTTG1IP	RHPN1
SMOX	PUS7	RIPK4
SNAI1	PVRL2	RNASEH1
SNRPD1	PWP1	RND1
SNX5	PXN	RNF126
SORL1	RAB20	RNF130
SOX13	RAB27B	RNF138
SPCS3	RAB3D	RNF43
SPIRE2	RABGGTB	RPE
SRFBP1	RAD23B	RPL37A
SRP19	RAI14	RPP40
SRP72	RAN	RPRM
SRPRB	RAP1GAP	RPS6KL1
SSBP2	RAP2C	RRP15
SSBP3	RBM12	RRS1
SSH3	RBM28	RSL1D1
STARD10	RCN1	RUNX1
STARD13	RDH11	RUVBL1
STS	RERG	RXRA
SUV39H2	RFC2	SAP30
SYNCRIP	RFC4	SAP30L
SYNGR3	RFX5	SBK1
SYT7	RHBDF1	SCAF11
SYTL5	RHBG	SCD
TAF1D	RHOBTB3	SCNN1A
TAOK3	RHOC	SDAD1
TBC1D2B	RHOT2	SDC4
TBC1D8	RHPN1	SEH1L
TBL1X	RIPK4	SEL1L3
TCF3	RNASEH1	SEMA3B
TECPR1	RNF130	SEMA3C
TES	RNF138	SEMA3E
TFAP4	RNF43	SEMA4B
TFF1	ROCK2	SERPINA1
TFRC	RPE	SERPINB1
TGFB3	RPP40	SERTAD2
TIMM8A	RPRM	SFXN4
TIPARP	RPS6KA4	SGOL1
TLE1	RRP15	SGPP1
TM7SF2	RRS1	SH2D4A
TMEM138	RSL1D1	SH3BP4
TMEM164	RUVBL1	SHOC2
TMEM64	RXRA	SIDT1
TMPRSS2	SAMD11	SKI
TNPO1	SAP30	SKIV2L2
TOP1MT	SAP30L	SLC17A5
TP53I11	SCNN1A	SLC25A15
TP53INP1	SCYL3	SLC25A24
TPBG	SDAD1	SLC25A29
TRAF4	SDC2	SLC25A32
TRAFD1	SDC4	SLC25A36
TRAM2	SDK1	SLC25A42
TRERF1	SEH1L	SLC25A5
TRIM24	SEL1L3	SLC2A10
TRMT1	SEMA3B	SLC2A6
TRNT1	SEMA3C	SLC30A1
TSEN2	SEMA3E	SLC39A4
TSR1	SEMA4B	SLC39A8
TTC27	SERBP1	SLC44A2
TTF2	SERP1	SLC6A14
TUG1	SERPINB1	SLC7A1
TXNIP	SFXN4	SLC7A6
U2SURP	SGOL1	SMOX
UAP1L1	SH2D4A	SNAI1
UBE2H	SH3BP4	SNRPD1
UCHL5	SHOC2	SNX14
UGCG	SHQ1	SNX5
UGDH	SIDT1	SORL1
UMPS	SKIV2L2	SOX13
UNC13D	SLC10A3	SPCS3
USP31	SLC12A4	SPECC1
USP7	SLC17A5	SPIRE2
UTP15	SLC25A15	SRFBP1
UTP20	SLC25A17	SRP19
VASP	SLC25A19	SRP72
VDAC2	SLC25A24	SRPRB
VPS28	SLC25A29	SSBP3
WDR12	SLC25A32	SSH3
WDR3	SLC25A36	STARD10
WDR35	SLC25A5	STARD13
WDR4	SLC26A11	STAU2
WDR5	SLC2A10	STS
WDR74	SLC2A6	SUMO3
WNT7B	SLC39A4	SUSD4
WWC3	SLC39A8	SVIL
XBP1	SLC44A2	SYNCRIP
XPOT	SLC6A14	SYT7
XPR1	SLC7A1	SYTL4
YARS	SMOX	SYTL5
YPEL2	SMUG1	TAF1D
YPEL5	SNAI1	TAOK3
YRDC	SNRPD1	TBC1D2B
ZDHHC7	SNX10	TBC1D8
ZFP36L2	SNX5	TBL1X
ZFYVE1	SORL1	TBX3
ZNF146	SOX13	TCF3
ZNF239	SPCS3	TECPR1
ZNF367	SPECC1	TES
ZNF467	SPIRE2	TFAP4
ZNF76	SQLE	TFF1
ZNHIT6	SRFBP1	TFRC
ZWILCH	SRP19	TGFB3
	SRP72	TIMM8A
	SRPRB	TIPARP
	SSBP2	TLE1
	SSBP3	TLN2
	SSH3	TM7SF2
	STARD10	TMEM138
	STARD13	TMEM164
	STS	TMEM18
	SUV39H2	TMEM64
	SVIL	TMEM65
	SYNCRIP	TMPRSS2
	SYNGR3	TMTC3
	SYT7	TNFRSF10A
	SYTL4	TNFRSF12A
	SYTL5	TNPO1
	TAF1D	TOP1MT
	TAOK3	TP53I11
	TBC1D2B	TP53INP1
	TBC1D8	TPBG
	TBL2	TRAF4
	TBX3	TRAFD1
	TCEB3	TRAM2
	TCF3	TRERF1
	TECPR1	TRIM24
	TES	TRMT1
	TFAP4	TRNT1
	TFF1	TSEN2
	TFRC	TSPAN4
	TGFB3	TSR1
	TIFA	TTC27
	TIMM8A	TTF2
	TIPARP	TXNIP
	TLE1	TYMS
	TM7SF2	U2SURP
	TMEM138	UBE2H
	TMEM164	UBE2I
	TMEM175	UBXN8
	TMEM64	UCHL3
	TMPRSS2	UCHL5
	TMTC3	UGCG
	TNFRSF10A	UGDH
	TNNI1	UNC13D
	TNPO1	USP1
	TOM1	USP31
	TOP1MT	USP35
	TP53I11	UTP15
	TP53INP1	UTP20
	TPBG	VAMP3
	TRAF4	VASP
	TRAFD1	VDAC2
	TRAM2	WDR12
	TRERF1	WDR3
	TRIM24	WDR35
	TRMT1	WDR4
	TRNT1	WDR5
	TSC1	WDR6
	TSEN2	WDR74
	TSR1	WNK1
	TTC27	WNT7B
	TTC7A	WWC3
	TTF2	WWP1
	TUG1	XBP1
	TXNIP	XPOT
	TYMS	XPR1
	U2SURP	YARS
	UBE2H	YPEL2
	UBR2	YPEL5
	UCHL3	YRDC
	UCHL5	ZC3H12A
	UGCG	ZC3HAV1L
	UGDH	ZDHHC7
	UHRF1	ZDHHC8
	UMPS	ZFP36L2
	UNC13D	ZFP91
	USP1	ZFYVE1
	USP19	ZFYVE16
	USP30	ZNF146
	USP31	ZNF263
	USP7	ZNF467
	UTP15	ZNF652
	UTP20	ZNHIT6
	VASP
	VCL
	VDAC2
	VPS28
	WDR12
	WDR3
	WDR4
	WDR5
	WDR6
	WDR74
	WIPI2
	WNK1
	WNT7B
	WTAP
	WWC3
	XBP1
	XPOT
	XPR1
	YARS
	YPEL2
	YPEL5
	YRDC
	YWHAZ
	ZDHHC7
	ZDHHC8
	ZFP36L2
	ZFP91
	ZFPM1
	ZFYVE1
	ZGPAT
	ZNF146
	ZNF17
	ZNF239
	ZNF302
	ZNF367
	ZNF467
	ZNF740
	ZNF76
	ZNHIT6
	ZWILCH
